# Supplementary material for: Engineering Poly(Lactic-co-Glycolic Acid) (PLGA)-Based Microspheres for Controlled Corticosteroid Delivery in Intra-Articular Cartilage
Source: Pharmaceutics. 2026 Jul 21;18(7):893. doi: 10.3390/pharmaceutics18070893 (PMC13415598; doi:10.3390/pharmaceutics18070893)
Supplement: Supplementary file 1 [file pharmaceutics-18-00893-s001.zip]

Archive with 1 entries (1 files):
- pharmaceutics-4198150 - SM updated.pdf
